# Supplementary material for: Neutrophil-induced ferroptosis promotes tumor necrosis in glioblastoma progression
Source: Nat Commun. 2020 Oct 27;11:5424. doi: 10.1038/s41467-020-19193-y (PMC7591536; doi:10.1038/s41467-020-19193-y)
Supplement: Supplementary file 4 — Source data [file 41467_2020_19193_MOESM4_ESM.xlsx]

## Sheet: Figure 1B
Days (survival) n=# of animals	Vector (n=4)	4SA (n=13)	4SA-S51A (n=6)			Survival summary	Vector	4SA	4SA-S51A		Kaplan Meier Survival Curves
62	1					Number of rows	23	23	23		Comparison of Survival Curves Vector vs. 4SA
57	1					# of blank lines	19	10	17
55	1					# rows with impossible data	0	0	0		Log-rank (Mantel-Cox) test
58	1					# censored subjects	0	0	0		Chi square	10.75
31		1				# deaths/events	4	13	6		df	1
29		1									P value	0.001
17		1				Median survival	57.5	28	54.5		P value summary	**
29		1									Are the survival curves sig different?	Yes
28		1
30		1
31		1									Median survival
28		1									pBabe	57.5
27		1									4SA	28
28		1									Ratio (and its reciprocal)	2.054	0.487
28		1									95% CI of ratio	0.6696 to 6.298	0.1588 to 1.493
26		1
28		1									Hazard Ratio (Mantel-Haenszel)	A/B	B/A
37			1								Ratio (and its reciprocal)	0.1152	8.678
48			1								95% CI of ratio	0.03166 to 0.4194	2.385 to 31.58
49			1
60			1								Hazard Ratio (logrank)	A/B	B/A
62			1								Ratio (and its reciprocal)	0.2752	3.634
70			1								95% CI of ratio	0.1062 to 0.7131	1.402 to 9.417
											Comparison of Survival Curves 4SA vs. S51A
											Log-rank (Mantel-Cox) test
											Chi square	14.96
											df	1
											P value	0.0001
											P value summary	***
											Are the survival curves sig different?	Yes
											Gehan-Breslow-Wilcoxon test
											Chi square	11.51
											df	1
											P value	0.0007
											P value summary	***
											Are the survival curves sig different?	Yes
											Median survival
											4SA	28
											4SA-S51A	54.5
											Ratio (and its reciprocal)	0.5138
											95% CI of ratio	0.1953 to 1.352
											Hazard Ratio (Mantel-Haenszel)	B/C
											Ratio (and its reciprocal)	11.45
											95% CI of ratio	3.329 to 39.41
											Hazard Ratio (logrank)	B/C
											Ratio (and its reciprocal)	3.83
											95% CI of ratio	1.502 to 9.765

## Sheet: Figure 1F
n=# of animals	Vector (n=6)				TAZ(4SA) (n=5)							TAZ(4SA-S51A) (n=3)				Ordinary one-way ANOVA (Multiple comparisons)
	section#1	section#2	section#3		section#1	section#2	section#3	section#4	section#5	section#6		section#1	section#2	section#3		Number of families	1
mouse#1	0	0	0		0.25	0.23	0.12					0.1	0.03	0.05		Number of comparisons per family	3
mouse#2	0	0	0		0.46	0.57	0.55	0.31	0.6	0.33		0.03	0	0		Alpha	0.05
mouse#3	0	0	0		0.4	0.41	0.2	0.38	0.26			0	0	0
mouse#4	0	0	0		0.35	0.42	0.11	0.34	0.23							Tukey's multiple comparisons test	Mean Diff.	95.00% CI of diff.	Significant?	Summary	Adjusted P Value
mouse#5	0	0	0		0.45	0.49	0.26	0.23	0.45
mouse#6	0	0	0													Vector vs. TAZ(4SA)	-33.32	-43.45 to -23.19	Yes	****	<0.0001	A-B
																Vector vs. TAZ(4SA-S51A)	-2.333	-14.17 to 9.5	No	ns	0.8572	A-C
																TAZ(4SA) vs. TAZ(4SA-S51A)	30.99	18.77 to 43.21	Yes	****	<0.0001	B-C
																Test details	Mean 1	Mean 2	Mean Diff.	SE of diff.	n1	n2	q	DF
																Vector vs. TAZ(4SA)	0	33.32	-33.32	3.752	6	5	12.56	11
																Vector vs. TAZ(4SA-S51A)	0	2.333	-2.333	4.381	6	3	0.7532	11
																TAZ(4SA) vs. TAZ(4SA-S51A)	33.32	2.333	30.99	4.525	5	3	9.684	11

## Sheet: Figure 2D
% of CD11b+CD45+ n=# of animals		Non-tumor (n=7)	Vector (n=3)	4SA (n=9)	4SA-S51A (n=4)					Ordinary one-way ANOVA (Multiple comparisons)
mouse#1		6.93	40.9	44.2	27.1333					Number of families	1
mouse#2		19.6	36.1	56.6556	18.475					Number of comparisons per family	6
mouse#3		12	35.8	47.4286	28.8					Alpha	0.05
mouse#4		17.8		68.2	35.2
mouse#5		3.89		54.1						Tukey's multiple comparisons test	Mean Diff.	95.00% CI of diff.	Significant?	Summary	Adjusted P Value
mouse#6		0.03		57.4625
mouse#7		4.3		52.8222						Non-tumor vs. Vector	-28.38	-47.8 to -8.959	Yes	**	0.0031	A-B
mouse#8				50.1667						Non-tumor vs. 4SA	-48.45	-62.63 to -34.27	Yes	****	<0.0001	A-C
mouse#9				88.0333						Non-tumor vs. 4SA-S51A	-18.18	-35.82 to -0.5422	Yes	*	0.042	A-D
										Vector vs. 4SA	-20.07	-38.84 to -1.314	Yes	*	0.0334	B-C
										Vector vs. 4SA-S51A	10.2	-11.3 to 31.69	No	ns	0.5536	B-D
										4SA vs. 4SA-S51A	30.27	13.36 to 47.18	Yes	***	0.0004	C-D
										Test details	Mean 1	Mean 2	Mean Diff.	SE of diff.	n1	n2	q	DF
										Non-tumor vs. Vector	9.221	37.6	-28.38	6.906	7	3	5.811	19
										Non-tumor vs. 4SA	9.221	57.67	-48.45	5.044	7	9	13.59	19
										Non-tumor vs. 4SA-S51A	9.221	27.4	-18.18	6.273	7	4	4.099	19
										Vector vs. 4SA	37.6	57.67	-20.07	6.672	3	9	4.255	19
										Vector vs. 4SA-S51A	37.6	27.4	10.2	7.644	3	4	1.887	19
										4SA vs. 4SA-S51A	57.67	27.4	30.27	6.014	9	4	7.118	19

## Sheet: Figure 2F
% of Ly6G+ cells n=# of animals	Vector (n=5)	4SA (n=5)	4SA-S51A (n=3)					Ordinary one-way ANOVA (Multiple comparisons)
mouse#1	9.04819	45.7425	1.365					Number of families	1
mouse#2	18.4709	73.509	14.2667					Number of comparisons per family	2
mouse#3	24.3425	74.579	3.62					Alpha	0.05
mouse#4	0	82.497
mouse#5	0	101.65						Dunnett's multiple comparisons test	Mean Diff.	95.00% CI of diff.	Significant?	Summary	Adjusted P Value	B-?
								4SA vs. Vector	65.22	41.15 to 89.29	Yes	****	0.0001	A	Vector
								4SA vs. 4SA-S51A	69.18	41.38 to 96.97	Yes	***	0.0002	C	4SA-S51A
								Test details	Mean 1	Mean 2	Mean Diff.	SE of diff.	n1	n2	q	DF
								4SA vs. Vector	75.6	10.37	65.22	9.372	5	5	6.96	10
								4SA vs. 4SA-S51A	75.6	6.417	69.18	10.82	5	3	6.393	10

## Sheet: Figure 3A & S3E
n=# of animals	early-stage time points (animal sacrificed on # days after tumor implantation)	IgG-treatred % of necrotic area (n=2 for each early-stage time point; total n=6)							n=# of animals	early-stage time points (animal sacrificed on # days after tumor implantation)	Ly6G-treated % of necrotic area (n=2 for each early-stage time point; total n=6)							Paired two-tailed t test for early stage
		section#1	section#2	section#3	section#4	section#5	section#6				section#1	section#2	section#3	section#4	section#5			Table Analyzed	Early stage
mouse#1	20	0.065796	0.185556	0.206303	0.186655				mouse#1	20	0.0563638	0.146998	0.0450822	0.0695446
mouse#2	20	0.0675466	0.174305	0.182117	0.146259				mouse#2	20	0.0362575	0.0467646	0.0263512	0				Column B	Ly6G-treated
mouse#3	22	0.233913	0.199502	0.0864565	0.327059				mouse#3	22	0.14231	0.164192	0.125442	0.0445408	0.0115896			vs.	vs.
mouse#4	22	0.286029	0.126102	0.320639	0.168588	0.112051	0.304174		mouse#4	22	0.211103	0.135513	0.224736	0.143509	0.105308			Column A	IgG-treatred
mouse#5	24	0.107395	0.0909691	0.121147					mouse#5	24	0.0180566	0.0242562	0.0442805	0	0
mouse#6	24	0.201359	0.231924	0.112791	0.147663	0.207051			mouse#6	24	0.0068904	0.00294342	0	0	0			Paired t test
																		P value	0.0016
																		P value summary	**
																		Significantly different (P < 0.05)?	Yes
																		One- or two-tailed P value?	Two-tailed
																		t, df	t=6.174 df=5
																		Number of pairs	6
																		How big is the difference?
																		Mean of differences	-0.1056
																		SD of differences	0.04192
																		SEM of differences	0.01711
																		Table Analyzed	Early stage
																		R squared (partial eta squared)	0.884
																		Correlation coefficient (r)	0.7296
																		P value (one tailed)	0.0499
																		P value summary	*
n=# of animals	terminal-stage time points (animal sacrificed on # days after tumor implantation)	IgG-treatred (n=8)								n=# of animals	terminal-stage time points (animal sacrificed on # days after tumor implantation)	Ly6G-treated (n=12)										Unpaired two-tailed t test for terminal stage
		section#1	section#2	section#3	section#4	section#5	section#6	section#7				section#1	section#2	section#3	section#4	section#5	section#6	section#7				Table Analyzed	Terminal
mouse#1	27	0.384824	0.378	0.259	0.229	0.418	0.386			mouse#1	26	0.244644	0.188	0.153	0.094	0.063
mouse#2	28	0.276444	0.294	0.169	0.063	0.295	0.096	0.216		mouse#2	27	0.317582	0.133	0.267	0.007	0.141	0.251	0.004				Column B	Ly6G-treated
mouse#3	29	0.136084	0.315	0.359	0.068					mouse#3	27	0.255345	0.191	0.25	0.171	0.205	0.159	0.275				vs.	vs.
mouse#4	30	0.222232	0.401	0.382	0.375					mouse#4	28	0.151911	0.112	0.169	0.129	1.27	0.128	0.243				Column A	IgG-treatred
mouse#5	30	0.516188	0.301	0.573	0.596	0.333				mouse#5	29	0.18336	0.136	0.163
mouse#6	31	0.287051	0.296	0.361	0.258	0.181				mouse#6	30	0.0661462	0.089	0.008	0.003							Unpaired t test
mouse#7	32	0.549884	0.574	0.512	0.568	0.484	0.373			mouse#7	30	0.15101	0.071	0.215	0.097	0.211	0.077					P value	0.0023
mouse#8	33	0.27151	0.318	0.296	0.297	0.346				mouse#8	31	0.0231663	0.085	0.034	0.106							P value summary	**
										mouse#9	31	0.197783	0.264	0.167	0.269	0.159						Significantly different (P < 0.05)?	Yes
										mouse#10	32	0.307957	0.284	0.146								One- or two-tailed P value?	Two-tailed
										mouse#11	32	0.309544	0.191	0.309	0.332	0.412						t, df	t=3.555 df=18
										mouse#12	33	0.233944	0.01	0.198	0.017	0.207
																						How big is the difference?
																						Mean ± SEM of column A	0.3331 ± 0.03847, n=8
																						Mean ± SEM of column B	0.1784 ± 0.02472, n=12
																						Difference between means	-0.1547 ± 0.0435
																						95% confidence interval	-0.2461 to -0.06326
																						R squared (eta squared)	0.4125
																						F test to compare variances
																						F, DFn, Dfd	1.615, 7, 11
																						P value	0.4585
																						P value summary	ns
																						Significantly different (P < 0.05)?	No

## Sheet: Figure 3C
n= # of animals or biologically independent samples (each sample obtained from an independent experiment)	alone (n=4)	w parental LN229 (n=3)	w TANs (brain) (n=5)	w tumor-naive neutrophils (B.M.) (n=4)	w tumor-naive neutrophils (Spl.) (n=4)	w diff 32D (n=4)	w non-diff 32D (n=3)	w diff HL60 (n=3)	w non-diff HL60 (n=3)			Ordinary one-way ANOVA test (Multiple comparisons)
Experiment 1	402	348	352	387	403	177	385	230	415			Number of families	1
Experiment 2	481	467	257	381	497	154	491	274	487			Number of comparisons per family	8
Experiment 3	503	488	313	351	411	161	513	286	509			Alpha	0.05
	372		152	406	396	98
			259									Dunnett's multiple comparisons test	Mean Diff.	95.00% CI of diff.	Significant?	Summary	Adjusted P Value	A-?
												alone vs. w parental LN229	5.167	-115.8 to 126.1	No	ns	0.9999	B	w parental LN229
												alone vs. w TANs (brain)	172.9	66.65 to 279.2	Yes	***	0.0007	C	w TANs (brain)
												alone vs. w tumor-naive neutrophils (B.M.)	58.25	-53.75 to 170.2	No	ns	0.5637	D	w tumor-naive neutrophils (B.M.)
												alone vs. w tumor-naive neutrophils (Spl.)	12.75	-99.25 to 124.7	No	ns	0.9995	E	w tumor-naive neutrophils (Spl.)
												alone vs. w diff 32D	292	180 to 404	Yes	****	0.0001	F	w diff 32D
												alone vs. w non-diff 32D	-23.5	-144.5 to 97.47	No	ns	0.9939	G	w non-diff 32D
												alone vs. w diff HL60	176.2	55.19 to 297.1	Yes	**	0.0024	H	w diff HL60
												alone vs. w non-diff HL60	-30.83	-151.8 to 90.14	No	ns	0.974	I	w non-diff HL60
												Test details	Mean 1	Mean 2	Mean Diff.	SE of diff.	n1	n2	q	DF
												alone vs. w parental LN229	439.5	434.3	5.167	42.29	4	3	0.1222	24
												alone vs. w TANs (brain)	439.5	266.6	172.9	37.14	4	5	4.655	24
												alone vs. w tumor-naive neutrophils (B.M.)	439.5	381.3	58.25	39.15	4	4	1.488	24
												alone vs. w tumor-naive neutrophils (Spl.)	439.5	426.8	12.75	39.15	4	4	0.3256	24
												alone vs. w diff 32D	439.5	147.5	292	39.15	4	4	7.458	24
												alone vs. w non-diff 32D	439.5	463	-23.5	42.29	4	3	0.5557	24
												alone vs. w diff HL60	439.5	263.3	176.2	42.29	4	3	4.166	24
												alone vs. w non-diff HL60	439.5	470.3	-30.83	42.29	4	3	0.7291	24

## Sheet: Figure 3D
n= # of animals or biologically independent samples (each sample obtained from an independent experiment)	alone (n=9)	w LN229 (n=3)	w TANs (n=6)	w nontumor B.M. Neu (n=4)	w nontumor Spl Neu (n=4)	w diff 32D (n=6)	w non-diff 32D (n=3)	w diff HL60 (n=3)	w non-diff HL60 (n=3)					Ordinary one-way ANOVA test (Multiple comparisons)
Experiment 1	1	0.903629	0.687755	0.803432	0.822366	0.19	1.01382	0.197	1.076					Number of families	1
	1		0.546195			0.263								Number of comparisons per family	11
	1													Alpha	0.05
Experiment 2	1	0.894602	0.662176	0.386413	0.905675	0.284	1.00153	0.271991	0.998843					Dunnett's multiple comparisons test	Mean Diff.	95.00% CI of diff.	Significant?	Summary	Adjusted P Value	A-?
	1		0.626129			0.183
	1													alone vs. w LN229	0.0617	-0.2624 to 0.3858	No	ns	0.9969	C	w 229
														alone vs. w non-diff 32D	0.02259	-0.3015 to 0.3467	No	ns	0.9997	D	w non-diff 32D
Experiment 3	1	1.01668	0.640723	1.20829	1.01989	0.161	1.00383	0.267281	1.02189					alone vs. w diff 32D	0.7838	0.4991 to 1.068	Yes	****	0.0001	E	w diff 32D
	1		0.522585	1.16708	1.20493	0.170507								alone vs. w non-diff HL60	-0.03742	-0.4049 to 0.3301	No	ns	0.9996	F	w non-diff HL60
	1													alone vs. w diff HL60	0.7481	0.3806 to 1.116	Yes	****	0.0001	G	w diff HL60
														alone vs. TANs (brain)	0.3857	0.1118 to 0.6597	Yes	**	0.0027	I	TANs (brain)
														alone vs. w nontumor Spl. Neu	0.01178	-0.2883 to 0.3119	No	ns	0.9999	K	w nontumor Spleen Neu
														alone vs. w nontumor B.M. Neu	0.1087	-0.1914 to 0.4088	No	ns	0.9078	L	w nontumor BM Neu
														Test details	Mean 1	Mean 2	Mean Diff.	SE of diff.	n1	n2	q	DF
														alone vs. w LN229	1	0.9383	0.0617	0.1107	4	3	0.5572	29
														alone vs. w non-diff 32D	1	0.9774	0.02259	0.1107	4	3	0.204	29
														alone vs. w diff 32D	1	0.2162	0.7838	0.09725	4	5	8.06	29
														alone vs. w non-diff HL60	1	1.037	-0.03742	0.1256	4	2	0.2981	29
														alone vs. w diff HL60	1	0.2519	0.7481	0.1256	4	2	5.959	29
														alone vs. TANs (brain)	1	0.6143	0.3857	0.09358	4	6	4.122	29
														alone vs. w nontumor Spl. Neu	1	0.9882	0.01178	0.1025	4	4	0.115	29
														alone vs. w nontumor B.M. Neu	1	0.8913	0.1087	0.1025	4	4	1.06	29

## Sheet: Figure 4A & S4B
n= # of biologically independent samples/ # of independent experiments	tumor cells alone (no treatment) (n=2/2)	DMSO (n=2/2)	z-VAD (n=2/2)	Nec-1 (n=2/2)	GSK872 (n=2/2)	NSA (n=2/2)	Fer-1 (n=2/2)	NAC (n=2/2)
Diff-32Ds (added in culture)	-	+	+	+	+	+	+	+
Experiment 1	529	242.667	246.112	333.896	294.62	284.808	439.966	418
Experiment 2	463	265.976	263.166	342.376	229.135	247.122	436.36	386.428
Tumor cells cultured alone treated w/ each compound		DMSO (n=2/2)	z-VAD (n=2/2)	Nec-1 (n=2/2)	GSK872 (n=2/2)	NSA (n=2/2)	Fer-1 (n=2/2)	NAC (n=2/2)
Diff-32Ds (added in culture)		-	-	-	-	-	-	-
Experiment 1		541	554	549	523	519	525	516
Experiment 2		456	484	497	471	467	475	455

## Sheet: Figure 4B
n= # of animals or biologically independent samples/ # of independent experiments	DMSO				Ferrostatin (2 uM)				DFO (0.1, 0.2, 0.2 mM)						Multiple two-tailed unpaired t tests for Fer-1
	Experiment 1	Experiment 2	Experiment 3		Experiment 1	Experiment 2	Experiment 3		Experiment 1	Experiment 2	Experiment 3			Conditions	Significance?	P value	Mean1	Mean2	Difference	SE of difference	t ratio	df	q value
4SA alone (n=3/3)	1	1	1		1	1	1		1	1	1			4SA-DMSO w 32D	Yes	0.001078	0.5792	0.8575	-0.2783	0.03296	8.443	4	0.001089
4SA w 32D (n=3/3)	0.630338	0.536193	0.571031		0.824087	0.861586	0.886727		0.930713	0.930807	0.913992			4SA-DMSO w HL60	Yes	0.002333	0.4543	0.8716	-0.4173	0.02019	20.67	2	0.001178
4SA w HL60 (n=2/2)	0.442424	0.466135			0.887916	0.855228			0.767717	0.711191				4SA-DMSO w TANs	Yes	0.024077	0.6687	0.8435	-0.1748	0.04941	3.537	4	0.008106
4SA w TANs (n=3/3)	0.659884	0.598886	0.747449		0.852217	0.79803	0.880223		0.834101	0.852814	0.872378
															Multiple two-tailed unpaired t tests for DFO
														Conditions	Significance?	P value	Mean1	Mean2	Difference	SE of difference	t ratio	df	q value
														4SA-DMSO w 32D	Yes	0.000248	0.5792	0.9252	-0.346	0.02804	12.34	4	0.000501
														4SA-DMSO w HL60	No	0.011354	0.4543	0.7395	-0.2852	0.03065	9.305	2	0.011468
														4SA-DMSO w TANs	No	0.022375	0.6861	0.8531	-0.167	0.04614	3.619	4	0.015066

## Sheet: Figure 4D
n= # of animals or biologically independent samples/ # of independent experiments	4SA alone (n=3/3)	w/ 32D (n=3/3)	w/ TAN (n=3/3)				Ordinary one-way ANOVA test (Multiple comparisons)
Experiment 1	1	3.66986	3.18981				Number of families	1
Experiment 2	1	4.28155	2.06714				Number of comparisons per family	2
Experiment 3	1	4.15278	2.16608				Alpha	0.05
							Dunnett's multiple comparisons test	Mean Diff.	95.00% CI of diff.	Significant?	Summary	Adjusted P Value	A-?
							4SA alone vs. w/32D	-3.035	-3.98 to -2.09	Yes	***	0.0002	B	w/32D(1:1)
							4SA alone vs. w/TAN	-1.474	-2.419 to -0.5292	Yes	**	0.0076	C	w/TAN (1:1)
							Test details	Mean 1	Mean 2	Mean Diff.	SE of diff.	n1	n2	q	DF
							4SA alone vs. w/32D	1	4.035	-3.035	0.3301	3	3	9.193	6
							4SA alone vs. w/TAN	1	2.474	-1.474	0.3301	3	3	4.466	6

[truncated: 45 more sheets: Figure 4H, Figure 5B, Figure 5C, Figure 5E, Figure 5H, Figure 5I, Figure 6B, Figure 6C, Figure 6D, Figure 6E, Figure 8B, Figure 8D, Figure 8F, Figure 8G, Figure S1B, Figure S1D, Figure S1E, Figure S2B, Figure S2C, Figure S3A …]
